# Supplementary material for: Prevalence of Overweight, Obesity, and Abdominal Obesity in Polish Adults: Sociodemographic Analysis from the 2016–2020 National Health Program
Source: Nutrients. 2024 Dec 9;16(23):4248. doi: 10.3390/nu16234248 (PMC11644767; doi:10.3390/nu16234248)
Supplement: Supplementary file 1 [file nutrients-16-04248-s001.zip]

Archive with 1 entries (1 files):
- nutrients-3350655-supplementary.pdf
